# Supplementary material for: Generation of Therapeutically Potent Spheroids from Human Endometrial Mesenchymal Stem/Stromal Cells
Source: J Pers Med. 2021 May 25;11(6):466. doi: 10.3390/jpm11060466 (PMC8229788; doi:10.3390/jpm11060466)
Supplement: Supplementary file 1 [file jpm-11-00466-s001.zip]

Archive with 1 entries (1 files):
- jpm-1187398-supplementary.pdf
